# Supplementary material for: Role of NR1D1 in Bisphenol A-Induced Anxiety-like Behavior and Inflammation in Zebrafish Larvae
Source: Toxics. 2025 May 28;13(6):449. doi: 10.3390/toxics13060449 (PMC12197085; doi:10.3390/toxics13060449)
Supplement: Supplementary file 1 [file toxics-13-00449-s001.zip]

Archive with 1 entries (1 files):
- toxics-3586155-supplementary.pdf
